# Supplementary material for: Nasal Cannula with Long and Narrow Tubing for Non-Invasive Respiratory Support in Preterm Neonates: A Systematic Review and Meta-Analysis
Source: Children (Basel). 2022 Sep 23;9(10):1461. doi: 10.3390/children9101461 (PMC9600105; doi:10.3390/children9101461)
Supplement: Supplementary file 1 [file children-09-01461-s001.zip]

Archive with 1 entries (1 files):
- children-1919834-supplementary.pdf
